# Supplementary material for: Use of Nickel Oxide Catalysts (Bunsenites) for In-Situ Hydrothermal Upgrading Process of Heavy Oil
Source: Nanomaterials (Basel). 2023 Apr 12;13(8):1351. doi: 10.3390/nano13081351 (PMC10143493; doi:10.3390/nano13081351)
Supplement: Supplementary file 1 [file nanomaterials-13-01351-s001.zip]

Archive with 1 entries (1 files):
- nanomaterials-2282144-supplementary.pdf
